# Supplementary material for: Transdiagnostic subtyping of males with developmental disorders using cortical characteristics
Source: Neuroimage Clin. 2020 May 26;27:102288. doi: 10.1016/j.nicl.2020.102288 (PMC7284124; doi:10.1016/j.nicl.2020.102288)
Supplement: Supplementary Table 1 [file mmc2.xlsx]

## Sheet: Stable1
Supplementary table1: Description of CT-subtypes
	Functional atlas					Functional atlas excluding people with dual diagnosis					Anatomical atlas					Anatomical atlas excluding people with dual diagnosis
	Subtype1	Subtype2	Chi-square or t-tests			Subtype1	Subtype2	Chi-square or t-tests			Subtype1	Subtype2	Chi-square or t-tests			Subtype1	Subtype2	Chi-square or t-tests
	(n=75)	(n=73)				(n=68)	(n=67)				(n=74)	(n=74)				(n=68)	(n=67)
Variables	Mean (SD)	Mean (SD)	t, Chi	df	p	Mean (SD)	Mean (SD)	t, Chi	df	p	Mean (SD)	Mean (SD)	t, Chi	df	p	Mean (SD)	Mean (SD)	t, Chi	df	p
primary diagnosis	52 ASD 23 ADHD	47 ASD 26 ADHD	0.409	1	0.522	48 ASD 20 ADHD	42 ASD 25 ADHD	0.948	1	0.33	49 ASD 25 ADHD	50 ASD 24 ADHD	0.31	1	0.861	45 ASD 23 ADHD	45 ASD 22 ADHD	0.015	1	0.903
Medication	40 medicated	31 medicated	1.75	1	0.186	34 medicated	28 medicated	0.916	1	0.339	40 medicated	31 medicated	2.2	1	0.139	35 medicated	27 medicated	1.7	1	0.193
AQ
SS	7.5 (2.2)	7.3 (2.5)	0.256746	128	0.797787	7.4 (2.1)	7.2 (2.6)	0.362369	115	0.717742	7.5 (2.1)	7.3 (2.5)	0.69652	128	0.487366	7.4 (2.1)	7.2 (2.6)	0.641996	115	0.522153
AS	7.2 (1.7)	6.9 (2.1)	1.00336	128	0.31758	7.1 (1.7)	6.8 (2.2)	0.759089	115	0.449352	7.1 (1.7)	6.9 (2.1)	0.644246	128	0.520568	7.1 (1.7)	6.9 (2.2)	0.661036	115	0.509912
ATD	5.3 (2.1)	5.3 (2.2)	0.0626671	128	0.950129	5.4 (2.1)	5.2 (2.2)	0.483451	115	0.629695	5.3 (2.1)	5.2 (2.2)	0.188203	128	0.851016	5.3 (2.2)	5.2 (2.1)	0.0997619	115	0.920707
COM	7.1 (1.9)	6.9 (2.4)	0.483861	128	0.629311	7.0 (1.9)	6.8 (2.5)	0.492224	115	0.623499	7.1 (1.9)	6.9 (2.4)	0.406174	128	0.685293	7.0 (1.9)	6.8 (2.5)	0.312927	115	0.754903
IMG	6.4 (2.2)	5.8 (2.0)	1.50939	128	0.133663	6.4 (2.1)	5.7 (2.1)	1.71896	115	0.0883115	6.4 (2.2)	5.9 (2.0)	1.53174	128	0.128054	6.3 (2.2)	5.8 (2.0)	1.10615	115	0.270972
total	33.5 (6.3)	32.2 (7.5)	1.00813	128	0.315295	33.3 (6.0)	31.8 (8.0)	1.15344	115	0.251123	33.5 (6.1)	32.2 (7.6)	1.07711	128	0.283456	33.1 (6.2)	31.9 (7.9)	0.865058	115	0.388808
CAARS
IM	70.2 (13.4)	65.0 (15.0)	1.40301	57	0.166038	69.8 (13.6)	64.5 (15.9)	1.31211	51	0.195357	68.4 (13.9)	66.7 (14.9)	0.436643	57	0.66402	69.4 (13.1)	64.9 (16.3)	1.10219	51	0.275555
HR	57.2 (12.7)	56.7 (11.8)	0.167702	58	0.867401	56.7 (12.2)	56.0 (11.7)	0.225089	52	0.822792	57.1 (12.4)	56.9 (12.1)	0.0614617	58	0.951203	57.3 (12.6)	55.5 (11.2)	0.546248	52	0.587232
IE	61.1 (15.5)	58.8 (14.2)	0.60645	58	0.546583	61.1 (15.3)	59.4 (14.9)	0.400304	52	0.690573	59.4 (14.9)	60.3 (14.9)	-0.233992	58	0.815815	59.9 (13.9)	60.5 (16.2)	-0.139917	52	0.889266
SC	64.1 (11.3)	57.9 (12.7)	1.96154	58	0.0546225	63.2 (11.2)	57.8 (13.0)	1.62162	52	0.110934	60.6 (11.5)	60.9 (13.2)	-0.0956666	58	0.924115	60.5 (11.2)	60.3 (13.5)	0.0744561	52	0.940933
DSM-IV-IN	70.9 (14.4)	66.3 (13.9)	1.24812	58	0.217002	70.0 (14.5)	65.5 (14.1)	1.16539	52	0.249178	68.4 (15.3)	68.4 (13.5)	-0.00451881	58	0.99641	69.3 (15.0)	66.2 (13.9)	0.77891	52	0.439563
DSM-IV-HI	61.3 (15.3)	58.2 (11.8)	0.865896	58	0.390115	61.2 (15.6)	58.5 (12.0)	0.733822	52	0.466353	60.2 (14.7)	59.2 (12.7)	0.285674	58	0.776146	61.1 (15.3)	58.6 (12.4)	0.674257	52	0.503135
DSM-IV-total	68.2 (13.7)	64.1 (13.6)	1.17518	58	0.244727	67.6 (13.7)	63.8 (13.8)	1.03207	52	0.306813	66.3 (13.8)	65.7 (13.8)	0.169109	58	0.8663	67.2 (13.7)	64.1 (13.9)	0.811086	52	0.421013
ADHD index	69.8 (13.1)	63.2 (13.1)	1.92668	58	0.0589239	68.8 (13.0)	63.5 (13.3)	1.48439	52	0.143742	67.5 (13.2)	65.3 (13.7)	0.614189	58	0.541492	67.9 (12.3)	64.3 (14.1)	0.995946	52	0.323889
FIQ	109.7 (13.6)	105.6 (11.8)	1.65103	106	0.101691	110.7 (13.3)	104.5 (11.7)	2.41178	95	0.0177966	109.1 (13.4)	106.4 (12.4)	1.06263	106	0.290366	109.4 (13.2)	106.0 (12.4)	1.30583	95	0.194764
VIQ	112.7 (13.8)	110.1 (12.5)	1.02477	106	0.307805	112.8 (14.3)	109.8 (12.6)	1.09153	95	0.277802	112.1 (14.0)	110.8 (12.4)	0.509452	106	0.611494	111.9 (14.1)	110.8 (13.0)	0.421924	95	0.674034
PIQ	103.8 (15.9)	98.5 (13.9)	1.82671	106	0.0705573	105.7 (14.5)	96.7 (13.9)	3.11473	95	0.00243417	103.3 (15.3)	99.3 (14.9)	1.37364	106	0.172453	104.2 (15.1)	98.5 (14.2)	1.90894	95	0.0592879
Abbreviations: ADHD: attention-deficit/hyperactivity disorder, AQ: autism spectrum quotient, AS: attention switching/tolerance of change, ASD: autism spectrum disorder, ATD: attention to detail, CAARS: The Conners’ Adult ADHD Rating Scale, COM: communication skills, CT: cortical thickness, DSM-IV-HI: DSM-IV Hyperactive-Impulsive symptoms, DSM-IV-IN: DSM-IV Inattentive symptoms, DSM: Diagnostic an…
