# Supplementary material for: Transdiagnostic subtyping of males with developmental disorders using cortical characteristics
Source: Neuroimage Clin. 2020 May 26;27:102288. doi: 10.1016/j.nicl.2020.102288 (PMC7284124; doi:10.1016/j.nicl.2020.102288)
Supplement: Supplementary Table 2 [file mmc3.xlsx]

## Sheet: Stable2
Supplementary table2: Description of SA-subtypes
	Functional atlas					Functional atlas excluding people with dual diagnosis					Anatomical atlas					Anatomical atlas excluding people with dual diagnosis
	Subtype1	Subtype2	Chi-square or t-tests			Subtype1	Subtype2	Chi-square or t-tests			Subtype1	Subtype2	Chi-square or t-tests			Subtype1	Subtype2	Chi-square or t-tests
	(n=69)	(n=79)				(n=64)	(n=71)				(n=75)	(n=73)				(n=6)	(n=67)
Variables	Mean (SD)	Mean (SD)	t, Chi	df	p	Mean (SD)	Mean (SD)	t, Chi	df	p	Mean (SD)	Mean (SD)	t, Chi	df	p	Mean (SD)	Mean (SD)	t, Chi	df	p
primary diagnosis	49 ASD 20 ADHD	50 ASD 29 ADHD	0.992	1	0.319	45 ASD 19 ADHD	45 ASD 26 ADHD	0.728	1	0.394	53 ASD 22 ADHD	46 ASD 27 ADHD	0.978	1	0.323	48 ASD 20 ADHD	42 ASD 25 ADHD	0.948	1	0.33
Medication	30 medicated	41 medicated	1.046	1	0.306	25 medicated	37 medicated	2.308	1	0.129	35 medicated	36 medicated	0.104	1	0.747	30 medicated	32 medicated	0.18	1	0.671
AQ
SS	7.2 (2.2)	7.5 (2.4)	-0.726235	128	0.469021	7.1 (2.2)	7.4 (2.5)	-0.732026	115	0.465642	7.3 (2.2)	7.5 (2.5)	-0.544703	128	0.586906	7.2 (2.2)	7.4 (2.5)	-0.406831	115	0.684888
AS	7.1 (2.0)	6.9 (1.9)	0.547053	128	0.585295	7.0 (2.0)	7.0 (1.9)	-0.0955642	115	0.924033	7.1 (2.0)	6.9 (1.9)	0.627424	128	0.531499	7.0 (2.1)	7.0 (1.8)	-0.185643	115	0.853052
ATD	5.5 (2.3)	5.0 (2.0)	1.29302	128	0.198334	5.6 (2.3)	5.0 (1.9)	1.52716	115	0.129467	5.4 (2.2)	5.2 (2.0)	0.628222	128	0.530978	5.4 (2.3)	5.1 (1.9)	0.933611	115	0.352461
COM	6.9 (2.1)	7.1 (2.2)	-0.400834	128	0.68921	6.8 (2.2)	7.0 (2.3)	-0.416536	115	0.677794	6.9 (2.0)	7.1 (2.3)	-0.486803	128	0.62723	6.8 (2.1)	7.0 (2.4)	-0.312927	115	0.754903
IMG	6.0 (2.0)	6.2 (2.2)	-0.568435	128	0.570735	6.0 (2.0)	6.1 (2.3)	-0.301696	115	0.763429	5.8 (1.9)	6.5 (2.3)	-1.7877	128	0.0761904	5.8 (2.0)	6.4 (2.3)	-1.6411	115	0.103509
total	32.8 (6.8)	32.8 (7.1)	0.020944	128	0.983323	32.5 (6.9)	32.5 (7.4)	-0.019494	115	0.984481	32.5 (6.5)	33.1 (7.4)	-0.49234	128	0.623323	32.2 (6.9)	32.8 (7.4)	-0.473605	115	0.63668
CAARS
IM	63.8 (16.1)	71.9 (10.7)	-2.24072	57	0.0289574	63.7 (16.6)	71.5 (11.1)	-1.92698	51	0.0595616	64.6 (15.2)	70.8 (12.7)	-1.68384	57	0.0976822	63.6 (16.5)	71.7 (11.2)	-2.00936	51	0.0498055
HR	54.8 (12.3)	59.4 (11.7)	-1.48423	58	0.143162	54.8 (12.5)	58.3 (10.8)	-1.08099	52	0.284689	55.5 (11.8)	58.6 (12.5)	-0.978729	58	0.331779	54.9 (12.6)	58.2 (10.8)	-1.03358	52	0.306118
IE	58.5 (15.3)	61.4 (14.2)	-0.747349	58	0.457872	59.2 (15.6)	61.5 (14.5)	-0.556274	52	0.58041	59.2 (14.8)	60.6 (14.9)	-0.34381	58	0.732233	59.3 (15.6)	61.4 (14.5)	-0.5198	52	0.605409
SC	59.2 (12.9)	62.6 (11.7)	-1.08077	58	0.284274	58.7 (12.7)	62.6 (11.8)	-1.16219	52	0.250466	59.4 (12.8)	62.4 (11.8)	-0.910588	58	0.366281	58.8 (12.8)	62.4 (11.7)	-1.07112	52	0.289061
DSM-IV-IN	65.3 (14.8)	71.9 (12.9)	-1.82247	58	0.0735394	64.9 (15.2)	71.1 (12.7)	-1.5988	52	0.115925	66.7 (14.6)	70.4 (13.8)	-0.987542	58	0.327479	65.4 (15.7)	70.6 (12.2)	-1.33753	52	0.18687
DSM-IV-HI	58.7 (14.3)	60.8 (12.7)	-0.596477	58	0.553178	59.0 (14.7)	60.8 (12.8)	-0.471204	52	0.639466	59.7 (14.0)	59.6 (13.3)	0.0316309	58	0.974875	59.3 (15.0)	60.4 (12.4)	-0.273569	52	0.785499
DSM-IV-total	63.7 (14.2)	68.6 (12.8)	-1.39008	58	0.169816	63.6 (14.7)	68.1 (12.3)	-1.1854	52	0.241247	65.1 (13.9)	67.1 (13.6)	-0.563518	58	0.575254	64.1 (15.2)	67.5 (11.8)	-0.920838	52	0.361388
ADHD index	64.7 (14.7)	68.1 (11.8)	-0.976289	58	0.332976	64.5 (15.0)	68.0 (10.7)	-0.98289	52	0.330213	65.3 (14.3)	67.4 (12.5)	-0.606665	58	0.546441	64.6 (15.1)	67.9 (10.6)	-0.899068	52	0.372761
FIQ	108.1 (13.1)	107.5 (12.8)	0.259127	106	0.79604	108.8 (13.0)	106.9 (12.8)	0.710531	95	0.479115	107.2 (11.9)	108.3 (13.8)	-0.423159	106	0.673036	108.0 (11.9)	107.5 (13.7)	0.173512	95	0.862618
VIQ	110.7 (13.9)	112.0 (12.7)	-0.517791	106	0.605683	111.2 (14.4)	111.4 (12.9)	-0.0712816	95	0.943323	110.6 (12.9)	112.3 (13.5)	-0.663664	106	0.508346	111.4 (13.3)	111.3 (13.8)	0.0290281	95	0.976903
PIQ	103.0 (15.0)	100.0 (15.2)	1.00176	106	0.318741	103.6 (14.2)	99.6 (15.2)	1.31397	95	0.192019	101.2 (14.0)	101.4 (16.3)	-0.0552882	106	0.956013	101.7 (13.4)	101.1 (16.0)	0.225802	95	0.821841
Abbreviations: ADHD: attention-deficit/hyperactivity disorder, AQ: autism spectrum quotient, AS: attention switching/tolerance of change, ASD: autism spectrum disorder, ATD: attention to detail, CAARS: The Conners’ Adult ADHD Rating Scale, COM: communication skills, CT: cortical thickness, DSM-IV-HI: DSM-IV Hyperactive-Impulsive symptoms, DSM-IV-IN: DSM-IV Inattentive symptoms, DSM: Diagnostic an…
