# Supplementary material for: Transdiagnostic subtyping of males with developmental disorders using cortical characteristics
Source: Neuroimage Clin. 2020 May 26;27:102288. doi: 10.1016/j.nicl.2020.102288 (PMC7284124; doi:10.1016/j.nicl.2020.102288)
Supplement: Supplementary Table 3 [file mmc4.xlsx]

## Sheet: Stable3
Supplementary table 3: Comparison of characteristics of participants by diagnostic groups
	NTC		Individuals with ASD		Individuals with ADHD		ANOVA or t-tests
	(N=105)		(N=99)		(N=49)
Variables	Mean	SD	Mean	SD	Mean	SD	F or t	df	p	post-hoc
Age	30.62	6.754	31.68	7.979	31.69	9.579	0.5643	2, 250	0.5695	NA
handedness	85.62	42.3	77.34	53.42	66.23	61.58	2.477	2, 250	0.086	NA
AQ
SS	2.352	2.153	7.684	2.084	6.53	2.8	153.7	2, 232	<0.001	TD<ADHD<ASD
AS	3.552	1.5	7.173	1.856	6.6	2.1	116.8	2, 232	<0.001	TD<ADHD=ASD
ATD	4.21	2.187	5.367	2.117	4.969	2.236	7.369	2, 232	<0.001	TD<ASD
COM	1.952	2.119	7.235	1.849	6.344	2.892	165.4	2, 232	<0.001	TD<ADHD=ASD
IMG	2.971	1.553	6.49	1.912	5	2.342	94.32	2, 232	<0.001	TD<ADHD<ASD
total	15.04	5.472	33.95	59.12	29.44	8.673	248	2, 232	<0.001	TD<ADHD<ASD
CAARS
IM	46.17	10.06	64.3	15.38	72.82	10.84	57.13	2, 132	<0.001	TD<ASD<ADHD
HR	50.03	8.655	53.03	11.47	63.3	10.58	16.15	2, 133	<0.001	TD=ASD<ADHD
IE	42.76	9.197	57.03	14.89	64.43	13.59	38.29	2, 133	<0.001	TD<ASD<ADHD
SC	46.14	8.688	60.32	12.31	61.57	12.71	32.74	2, 133	<0.001	TD<ASD=ADHD
DSM-IV-IN	46.84	8.212	66.03	14.67	72.26	12.9	65.27	2, 133	<0.001	TD<ASD=ADHD
DSM-IV-HI	47.51	9.782	56.57	12.67	64.65	13.62	22.95	2, 133	<0.001	TD<ASD<ADHD
DSM-IV-total	46.97	9.201	62.92	13.86	70.96	12.13	52.61	2, 133	<0.001	TD<ASD<ADHD
ADHD index	45.29	7.968	64.35	14.21	69.43	11.61	67.25	2, 133	<0.001	TD<ASD=ADHD
FIQ	107.9	7.62	108.1	13.07	106.7	12.57	0.1719	2, 210	0.8422	NA
VIQ	NA	NA	112.2	12.75	109	15	1.08	106	0.28	NA
PIQ	NA	NA	101	15.32	102.4	14.84	0.4219	106	0.6739	NA
Abbreviations: ADHD: attention-deficit/hyperactivity disorder, AQ: autism spectrum quotient, AS: attention switching/tolerance of change, ASD: autism spectrum disorder, ATD: attention to detail, COM: communication skills, DSM-IV-HI: DSM-IV-hyperactivity/impulsivity, DSM-IV-IN: DSM-IV-inattention, DSM: Diagnostic and Statistical Manual of Mental Disorders, FIQ: full-scale IQ, HR: hyperactivity/res…
